# Supplementary material for: Molecular Design of Encapsulin Protein Nanoparticles to Display Rotavirus Antigens for Enhancing Immunogenicity
Source: Vaccines (Basel). 2024 Sep 6;12(9):1020. doi: 10.3390/vaccines12091020 (PMC11435836; doi:10.3390/vaccines12091020)
Supplement: Supplementary file 1 [file vaccines-12-01020-s001.zip]

Archive with 2 entries (2 files):
- Raw Data for DLS Measurements_vaccines-3164257.pptx
- vaccines-3164257-supplementary.pdf
